# Supplementary material for: Timing of Complete Revascularization in Patients with STEMI and Multivessel Disease: A Systematic Review and Meta-Analysis
Source: Rev Cardiovasc Med. 2023 Feb 10;24(2):58. doi: 10.31083/j.rcm2402058 (PMC11273107; doi:10.31083/j.rcm2402058)
Supplement: Supplementary file 1 [file 2153-8174-24-2-058-s1.zip]

Archive with 4 entries (4 files):
- PRISMA_2020_abstract_checklist.pdf
- PRISMA_2020_checklist.pdf
- Supplementary data - R1-final.pptx
- Supplementary File.pdf
